# Supplementary material for: Cut from the same cloth: The convergent evolution of dwarf morphotypes of the Carex flava group (Cyperaceae) in Circum-Mediterranean mountains
Source: PLoS One. 2017 Dec 27;12(12):e0189769. doi: 10.1371/journal.pone.0189769 (PMC5744957; doi:10.1371/journal.pone.0189769)
Supplement: S2 Appendix — Each tab of the spreadsheet displays localities of a well-developed or dwarf morphotype of the studied species. Information for each locality includes country, location, longitude and latitude in decimal degrees, collector and herbarium where the voucher is deposited, or reference if the information comes from a bibliographic source. (XLSX) [file pone.0189769.s002.xlsx]

## Sheet: C. lepidocarpa
Country	Name	LAT	LONG	Voucher	Voucher location
FRA	Col Bayard	44.6142	6.08115		P
FRA	Meudon	48.7985	2.21892		P
FIN	Jomala	60.1533	19.947		P
FRA	Buthiers, Malerherbes	48.2909	2.42195		P
FRA	Bray	49.9351	2.71756		P
FRA	Strasbourg, Citadelle	48.5781	7.77197	Duval Jouve 2158	P
FRA	Col du Lautaret	45.0353	6.40505	B. Retz 3151	P
FRA	Preuilly	46.8539	0.924001	Aristobile 1091	P
FRA	Lac de Malpas	46.8358	6.29652	Bouby 10565	P
FRA	Mines de Tende	44.0691	7.51019		P
BGM	Buzenol	49.6458	5.59518	Camelbeke 200	P
FRA	Arronville	49.1811	2.1105	A.L. Guyot sn	P
SPA	Canciás, Huesca	42.4643	-0.128604	L. Villar 408486	P
FRA	Laborel	44.2883	5.57211	B. de Retz 30984	P
FRA	Gavarnie	42.7257	-0.007787	N. Dewaily 7495	P
BGM	Berg Kampenhout	50.9371	4.52991	Q. Vyvey 84/001	P
FRA	Auby en Exmes	48.7922	0.068749	H.S. Savouré 4249	P
FRA	La Chapelle-en-Valgaudéma	44.8189	6.24759	E. Chas sn	P
FRA	L'Echalp	44.7588	6.99281	L. Rotereau sn	P
FRA	Mettray	47.4532	0.649373	Aristobile sn	P
FRA	Macquelines	49.1672	2.93032	Lefevre sn	P
FRA	Journet	46.4631	0.967513	Violleau sn	P
FRA	Le Bayon d'Alsace	47.8294	6.83869	B. Retz 12264	P
SPA	Moscardon, Teruel	40.3199	-1.5701	Reverchon 939	P
FRA	Montfort L'Amary	48.8017	1.81542	W. de Schoenefeld sn	P
FRA	Muizon	49.277	3.8935	G. de Lamarliere sn	P
FRA	Plainville, Percy	49.0654	-0.038836	Chevalier sn	P
FRA	Nevache	45.019	6.60469	E. Chas sn	P
FRA	Bagneres - Ciers	42.8335	0.603154	Lebel sn	P
SWI	Marais Bressons	46.4265	6.1938	J. Raynal 9227	P
FRA	Kunheim, Baltzenheim	48.0794	7.56593	V. Rastetter 15855	P
FRA	Amenucourt	49.1061	1.64244	A.P. Allorge sn	P
FRA	Rohrbach les Bitche	49.0456	7.26693	F. Schulz 1567	P
FRA	Sainte Soline	46.2465	0.036026	H. Bouby 8163	P
ITA	Paso di Campanelle	42.4875	13.3686	C. Navarro et al. CN4117	MA
FIN	Storby, Aland	60.2232	19.5605	A. Palmgrem sn	MA
DEN	Fosdalen	57.1321	9.41141	B. Ollgaard 767	MA
SWI	Kaltbrunn	47.2162	9.01094	W. Koch 14240	MA
SWE	Offerdal	63.4502	13.9833	M & A Palmgrem 47	MA
SWI	Etzwilen Riet	47.661	8.80743	W. Koch sn	MA
SWI	Escheriet	47.6875	8.70359	W. Koch sn	MA
ROM	Voslobeni	46.6393	25.6242	F. Ratiu et al. 529	MA
MOR	Arbalou, Kerrouchen	32.6812	-5.29596	Jahandiez 280	MA
SPA	St Llorenç de Mouns	42.1256	1.65088	P. Jiménez-Mejías 130PJM13	UPOS
SPA	Somiedo	43.0322	-6.23418	P. Jimenez Mejias sn	UPOS
SPA	Ordesa	42.6372	-0.004798	P. Jimenez Mejias sn	UPOS
ITA	Piandelagotti	44.2279	10.517	A. Lunardi sn	FI
ITA	Pietracamela	42.5211	13.5525	A. Fiori sn	FI
SPA	La Hoya del Cambrom	38.1761	-2.6814	P. Jimenez Mejias 70PJM04	UPOS
SPA	Calar del Mundo	38.4506	-2.43659	M. Luceño sn	MA
BUL	Zlokuchene - Dragusinovo	42.3774	23.5585	N. Stojanov sn	SOM
BUL	Manolovo	42.6288	25.0654	S. Denchev	SOM
AUT	Egelsee	47.6132	12.1708		Bibliographic reference (Polatscheck, 2001)
AUT	Walchsee	47.6462	12.3244		Bibliographic reference (Polatscheck, 2001)
AUT	Tarrenz, Nassereith	47.2821	10.8109		Bibliographic reference (Polatscheck, 2001)
AUT	Fiecht, Schwatz	47.3573	11.6968		Bibliographic reference (Polatscheck, 2001)
AUT	Lanser See	47.2392	11.4177		Bibliographic reference (Polatscheck, 2001)
AUT	Vorderlanersbach, Madseit	47.1529	11.724		Bibliographic reference (Polatscheck, 2001)
AUT	Innerapbach, Widersberger	47.3614	11.9481		Bibliographic reference (Polatscheck, 2001)
AUT	Alptal	47.5398	10.6083		Bibliographic reference (Polatscheck, 2001)
AUT	Riedener see	47.4416	10.6729		Bibliographic reference (Polatscheck, 2001)
AUT	Zwischensimmering, Haiminger Alm	47.272	10.8649		Bibliographic reference (Polatscheck, 2001)
AUT	Steinberg/Rofan	47.5146	11.7972		Bibliographic reference (Polatscheck, 2001)
AUT	Pillersee	47.5391	12.5689		Bibliographic reference (Polatscheck, 2001)
AUT	St Georgen, Serfaus	47.0238	10.6039		Bibliographic reference (Polatscheck, 2001)
AUT	Rastaus Verwall, Konstanze Hütte	47.0839	10.1974		Bibliographic reference (Polatscheck, 2001)
AUT	Tiefhof	46.8748	10.4963		Bibliographic reference (Polatscheck, 2001)
AUT	Hochfinstermünz	46.933	10.4966		Bibliographic reference (Polatscheck, 2001)
AUT	Maria Waldrast	47.1513	11.4058		Bibliographic reference (Polatscheck, 2001)
AUT	Lavant, Nikolsdorf	46.7905	12.8747		Bibliographic reference (Polatscheck, 2001)
AUT	Leiten	46.7145	12.5617		Bibliographic reference (Polatscheck, 2001)
AUT	Erschbaumer Tal	46.6908	12.5185		Bibliographic reference (Polatscheck, 2001)
AUT	Gruben, Hintereeg	47.0299	12.5075		Bibliographic reference (Polatscheck, 2001)
AUT	Bobojach, Prägraten	47.0129	12.3862		Bibliographic reference (Polatscheck, 2001)
AUT	Matreier Tauernhaus	47.1193	12.4965		Bibliographic reference (Polatscheck, 2001)
AUT	Göfis	47.2347	9.6344		Bibliographic reference (Polatscheck, 2001)
AUT	Rabensteing, Beschling	47.1924	9.67297		Bibliographic reference (Polatscheck, 2001)
AUT	Schnepfau, Au	47.3516	9.94491		Bibliographic reference (Polatscheck, 2001)
AUT	Oberlech	47.2172	10.138		Bibliographic reference (Polatscheck, 2001)
AUT	Nenzinger Himmel	47.1773	9.68701		Bibliographic reference (Polatscheck, 2001)
IRL	Drumcah	53.9953	-6.54214	D. Synnott sn	MA
NOR	Bangsberg, Hedmark	60.8533	10.9045	J. Holmboe sn	MA
AND	Primer de Pessons	42.5252	1.68765	Aedo et al. sn	MA
AND	Ordino	42.5862	1.52671	Aedo et al. sn	MA
BGM	Torfbroek	50.9267	4.54426	Q. Vyvey sn	MA
FRA	Praubert	46.3755	6.64825	P. Montserrat & L. Villar	MA
SPA	Castellar de Nuch	42.2776	2.00763	A.O. Chater & D.M. Moore 177	BM
SPA	Iturrigorri	43.2453	-2.93958	E. Guinea	MA
SPA	Villasuso	43.0848	-3.31711	Salcedo	MA
SPA	Hoz de Beteta	40.5486	-2.13052	A. Caballero	MA
SPA	Laguna del Marquesado	40.1882	-1.66684	A. González, G. López & E. Valdés	MA
SPA	Nacimiento Rio Cuervo	40.3844	-1.85941	D. Gómez, R. García y P. Montserrat	JACA
SPA	Hoz Seca	40.5202	-1.73176	M.A. Carrasco & al.	MA
SPA	Taravilla	40.6508	-1.9746	M.A. Carrasco & al.	MA
SPA	Aisa, Rigüelo	42.7454	-0.576219	P. Montserrat & G. Rodríguez	JACA
SPA	Llanos del Planduviar	42.5581	-0.123041	J. V. Ferrandez	JACA
SPA	Santa Osoria	42.5114	-0.273432	García Adá, López Gonzáles & M. Luceño	MA
SPA	Jaca, Ulle	42.5414	-0.502602	P. Montserrat	JACA
SPA	Bco Sorrosal	42.6491	-0.171575	P. Montserrat & al.	JACA
SPA	Molino Escartin	42.4084	-0.198764	P. Montserrat et al.	JACA
SPA	Bco de Pontiellos	42.7828	-0.301717	P. Montserrat et al.	JACA
SPA	Tramacastilla de Tena	42.7176	-0.32542	L. Villar & al.	JACA
SPA	Boca sur tunel Viella	42.6271	0.762175	E. Valdés, G. López & al.	MA
SPA	Bonaigua	42.6633	0.984167	Rívas-Martínez & colab.	MA
SPA	Embalse del Porma	42.9419	-5.2815	E. Hernández	LEB
SPA	Puerto de la Magdalena	42.8683	-6.21139	Araceli	LEB
SPA	Puerto de Leitariegos	42.995	-6.41367	E. Puente	LEB
SPA	Vegabaño	43.1661	-5.00669	Carbó, Andrés, Araceli	LEB
SPA	Imizcoz	42.9064	-1.36516	Aizpuru & Catalán	ARAN
SPA	Lapoblacion	42.6062	-2.46457	Puy Isaba	ARAN
SPA	Camasobres - Piedrasluengas	43.0259	-4.46989	M. Luceño & P. Vargas	MA
SPA	Espigüete	42.9585	-4.79149	Aldasoro	MA
SPA	Abiada, Hermandad de Campoó de Suso	43.019	-4.292	C. Aedo	MA
SPA	Alcalá de la Selva	40.3642	-0.736061	Aedo, Castroviejo, Guill & Laínz	MA
SPA	Fuentelasbrujas, Encinas de Esgueva	41.7437	-4.06741	J.L. Fernández Alonso & R. Castillo	MA
SPA	Puerto de Azaceta	42.7874	-2.50835	G. Morante	JACA
SPA	Sobron, Añana	42.76	-3.08413	P. Uribe & J.A. Alejandre	MA
MOR	Senuai, Azrou-Midelt	32.964	-5.13426	S.L. Jury & M. Ait Lafkih 19756	RNG

## Sheet: C. flava
Country	Name	LAT	LONG	Voucher	Voucher location
FRA	Flamboin	48.4729	3.32282	H. Bouby 6580bis	P
FRA	Saint Emiland	46.8974	4.48091	D. Gillot 3139	P
FRA	Hagenthal	47.522	7.47406	B. de Retz 9569	P
FIN	Forssa	60935826	23.7408	P. Alanko 24489	P
FRA	Cerneux	47.0985	6.59685	H. Bouby 10566	P
FRA	Narbief et Le Bizot	47.1326	6.68144	Joignerez 1948	P
FRA	Risoul	44.6179	6.63149	L. Garraud sn	P
FRA	Alpe d'Huere	45.0929	6.07062	H. Bouby 12736	P
GER	Venusberg	50.6992	13.0133	Alleizette 2551bis	P
FRA	Neuland, Colmar	48.0539	7.38514	G. Hibon 4249	P
FRA	Villechetif	48.3112	4.14263	Herb S. Decary	P
FRA	Neuville de Hez	49.3929	2.3164	Herb J. Arènes 18954	P
YUG-CN	Crno Jezero	43.1525	19.1041	S.S. Hooper 33/73	P
FRA	La Chateigneraine	46.942	0.892324	Gotth 562	P
FRA	Foret du Montmorency	49.0321	2.28415	L. Chevalier sn	P
FRA	La Flogere	44.2227	5.82791	E. Chas sn	P
GER	Frinkenkrug, Nauen	52.657	13.0571	P.F.F. Schulz sn	P
FRA	Mont Saxonnex	46.0544	6.48442	M.P. Jovet sn	P
SWI	Arzier	46.4459	6.17359	J. & A. Raynal 9168	P
BUL	Rila, suhoto	42.1687	23.4305	C. Aedo et al. 10412	MA
ITA	Ponte dei Preti	45.4166	7.76258	P. Jimenez Mejias 62PJM12	UPOS
SPA	Baños de Tredos	42.684	0.915645	P. Jimenez Mejias sn	UPOS
YUG-SL	Bohinsko Jezero	46.2771	13.8782	G. Halliday 323/72	RNG
ITA	Paso di Campanelle	42.4878	13.3686	C. Navarro & al. Sn	MA
ITA	Monte Cantiere	44.2586	10.6224	A. Fiori sn	FI
ITA	Boscolungo	44.1403	10.6721	Parlatore sn	FI
GER	Thalkirchen, munich	48.0893	11.5431	H. Förther 4857	M
AUT	Lärchkogel	47.5374	11.5433	Herbarium J. Höller	M
ITA	Castel Condino	45.9108	10.6011	Herbarium J. Höller	M
YUG-SR	Vlasina lake	42.7085	22.3299	P. Jimenez Mejias sn	UPOS
NOR	Tromsladem	69.6352	19.021	P. Jimenez Mejias 181PJM09	UPOS
GRC	Dramas	41.4666	24.3196	Strid et al. 44389	SOM
FRA	Champignellus	48.7411	6.14445		Bibliographic reference (Blackstock and Ashton 2010)
GRB	Roudsea Wood	54.2267	-3.02611		Bibliographic reference (Blackstock and Ashton 2010)
GRB	Malham Tarn	54.0967	-2.16368		Bibliographic reference (Polatscheck, 2001)
AUT	Loar	47.4404	11.8686		Bibliographic reference (Polatscheck, 2001)
AUT	Walchsee	47.6461	12.3225		Bibliographic reference (Polatscheck, 2001)
AUT	Miesberg	47.6466	12.2729		Bibliographic reference (Polatscheck, 2001)
AUT	Schwendau, Mayrhofen	47.185	11.8621		Bibliographic reference (Polatscheck, 2001)
AUT	Bad Eisstein, Zuberwinkel	47.4652	12.0544		Bibliographic reference (Polatscheck, 2001)
AUT	Imsterberg	47.2049	10.6969		Bibliographic reference (Polatscheck, 2001)
AUT	Obsteig bis Weisland	47.3075	10.9049		Bibliographic reference (Polatscheck, 2001)
AUT	Hungerburg, Innsbruck	47.2955	11.3817		Bibliographic reference (Polatscheck, 2001)
AUT	Schwaighof	47.2824	11.1195		Bibliographic reference (Polatscheck, 2001)
AUT	Petersberg, Silz	47.2551	10.9113		Bibliographic reference (Polatscheck, 2001)
AUT	Kolsass, Watten	47.297	11.6176		Bibliographic reference (Polatscheck, 2001)
AUT	Tolder, Madern	47.0983	11.5912		Bibliographic reference (Polatscheck, 2001)
AUT	Oberndorf, Kitzbühel	47.4841	12.3811		Bibliographic reference (Polatscheck, 2001)
AUT	Haldensee	47.492	10.576		Bibliographic reference (Polatscheck, 2001)
AUT	Elbigenalp, Griesau	47.2909	10.4663		Bibliographic reference (Polatscheck, 2001)
AUT	Geistal, Hemmermoosalm	47.3661	11.0657		Bibliographic reference (Polatscheck, 2001)
AUT	Pertisau, Gernalm	47.4516	11.6586		Bibliographic reference (Polatscheck, 2001)
AUT	Hinerthiersee, Larchberg	47.5703	12.022		Bibliographic reference (Polatscheck, 2001)
AUT	Pflach, Reutte	47.5147	10.7166		Bibliographic reference (Polatscheck, 2001)
AUT	Grandneralm	47.5477	12.3696		Bibliographic reference (Polatscheck, 2001)
AUT	Wohlmuting, Erpfendorf	47.5893	12.4713		Bibliographic reference (Polatscheck, 2001)
AUT	Steinplatte, Durchkaseralm	47.6191	12.5498		Bibliographic reference (Polatscheck, 2001)
AUT	Bodenalpe	46.9589	10.2818		Bibliographic reference (Polatscheck, 2001)
AUT	Verwalltal, Sankt Anton	47.0868	10.2014		Bibliographic reference (Polatscheck, 2001)
AUT	Noberthöhe	46.8942	10.4859		Bibliographic reference (Polatscheck, 2001)
AUT	Mandaren, Mittelberg	46.9636	10.8725		Bibliographic reference (Polatscheck, 2001)
AUT	Stuibenfall, Niederthai	47.1271	10.9537		Bibliographic reference (Polatscheck, 2001)
AUT	Vorderlanersbcah, Lanersbach	47.1598	11.7327		Bibliographic reference (Polatscheck, 2001)
AUT	Lienz, Tratte	46.8389	12.7246		Bibliographic reference (Polatscheck, 2001)
AUT	Nikolsdorf, Lavant	46.7832	12.8841		Bibliographic reference (Polatscheck, 2001)
AUT	Rodarm, Leiten	46.71	12.5867		Bibliographic reference (Polatscheck, 2001)
AUT	Winklertal	46.7078	12.4954		Bibliographic reference (Polatscheck, 2001)
AUT	Matreier Tauernhaus	47.1264	12.48		Bibliographic reference (Polatscheck, 2001)
AUT	Sillian, Arnbach	46.7452	12.4066		Bibliographic reference (Polatscheck, 2001)
AUT	Feld, Seblas	46.9678	12.5513		Bibliographic reference (Polatscheck, 2001)
AUT	Dölsach, Iselsberg	46.8361	12.8391		Bibliographic reference (Polatscheck, 2001)
AUT	Glend, Rickenbach	47.5899	9.79222		Bibliographic reference (Polatscheck, 2001)
AUT	Innerbraz, Dalaas	47.13	9.95768		Bibliographic reference (Polatscheck, 2001)
AUT	Schnepfau, Au	47.3385	9.9642		Bibliographic reference (Polatscheck, 2001)
AUT	Amagmach	47.4099	9.97765		Bibliographic reference (Polatscheck, 2001)
AUT	Köbersee, Hochtannbergpass	47.2649	10.1194		Bibliographic reference (Polatscheck, 2001)
AUT	Innerwald, Dalaas	47.1295	10.0307		Bibliographic reference (Polatscheck, 2001)
AUT	Gamperdonatal, Nenzinger Himmel	47.1073	9.6541		Bibliographic reference (Polatscheck, 2001)
AUT	Rellseck, Monteneu	47.1176	9.90733		Bibliographic reference (Polatscheck, 2001)
AUT	Bielerspitze	46.9243	10.1034		Bibliographic reference (Polatscheck, 2001)
SWI	Poscievo, Vamporti	46.301	10.0427	Eckardt 1851	MA
GER	Waldeck, Thuringia	50.914	11.7825	H. Bessel sn	MA
FIN	Pitkäselkä, Muhos	64.9373	25.9098	P.S. Jokela sn	MA
FIN	Renkovahanlahti	60.9559	24.3312	R. Lampinen 9929	MA
SWI	Langmoos, Hirschberg	47.4349	9.54071	A. Charpin & P. geissler AC16323	MA
YUG-CG	Barno Jezero	43.1571	19.0926	P. Jimenez Mejias sn	UPOS
SWI	Katzensee	47.4316	8.49033	W. Koch 53/165	MA
FIN	Tohmajaarvi	62.204	30.3582	I. Kause & U. Laine sn	MA
NOR	Lulleborg	69.3072	20.4332	R. Alava et al 4294	MA
FIN	Aijamanty	61.0571	26.0182	R. Lampinen 9467	MA
NOR	Baakinn, Ostre Toten	60.7359	10.8288	J. Holmboe sn	MA
FRA	Creux de l'Enves	46.3433	6.03413	A. Charpin sn	MA
ITA	entre San Cipriano y Nigerpass, km 20	46.4611	11.5937	X. Giraldez et al 2214AI	MA
SWI	Vild, St Gallen	47.0576	9.45247	H. Seitter sn	MA
FIN	Kotkajarvi	61.0022	24.0219	Outila & Kalliola 28481	MA
FIN	Kappali	61.6302	28.4291	M. Isoviita	MA
NET	Valkenburg, Ravenbosch	50.8813	5.81823	SJ Ooststroom 22419	MA
FIN	Lammi, Paajarvi	61.0485	25.0778	W. Vervoot 234	MA
FIN	Hirvenoja, Riihimaki	60.783	24.7757	E. Vilpa sn	MA

## Sheet: Alps dwarf morph
Country	Name	LAT	LONG	Coll	Voucher location
AUT	Neuhaus am Zeilerrain	47.7725	15.1765		BM
AUT	Hinstersteiner Tal	47.5408	12.2145		M
ITA	Bagni di Bormio	46.496	10.3549		NEU
ITA	Bormio, Frodolfo	46.461	10.3638		NEU
ITA	Plan de Gralba	46.5336	11.7701		M
GER	Lerchkogel	47.5205	11.5508		M
GER	Fereinsalm	47.4669	11.3516	H. Löfelman 19950	RNG
GER	Enzianhutte	47.2986	10.2567		M
AUT	Sank Sigmund	47.2024	11.1015	A. Polatschek sn	P
FRA	Lauzon	44.8451	6.27375	Herbier Edouard sn	GAP
FRA	Bourget	44.8726	6.77696	Herbier Edouard sn	GAP
FRA	Morillon	46.0662	6.67274	A. Viel-Cazal sn	P
SWI	Hospental	46.618	8.56572	Kneucker 123	P
FRA	Contamine sur Arve	46.1282	6.34263	P. Gare sn	P
SWI	Praetschsee	46.802	9.68551	A. Thellung sn	P
SWI	Curaglia - Fontanivas	46.6878	8.85441	Braun Blanquet 225	P
FRA	Le Lautaret	45.0352	6.40516	L. Rotereau sn	P
FRA	Villechetif	48.3113	4.1433	Hariot sn	P
FRA	Tarentaise, Lac de Tignes	45.4663	6.90595	P. Senay 4339	P
FRA	Col des Aravis	45.8801	6.44518	E. Camus 4249	P
GER	Leonhardfilz, Dietramszell	47.8906	11.5901	D. Podlech 65447	P
SWI	Le Gurmiguel	46.7376	7.45462	T. Delacour sn	P
FRA	Ristolas, Viso	44.6999	7.05065	E. Chas sn	P
FRA	Col des Montets	46.0015	6.92294	P. Senay 2087	P
FRA	Melezet	44.6546	6.78824	E. Chas sn	P
SWI	Disentis	46.7036	8.85181	K. Hager 223	P
FRA	Col du Petit St Bernard	45.6788	6.88307	P.S. & G. Didier 4241	P
FRA	Valgaudemar	44.8259	6.24969	G. Sag 562	P
SWI	Clef, Selva	46.3005	10.0437	T. Eckardt 1851	P
FRA	Abries, Ruine	44.8087	6.9959	B. de Retz 1892	P
FRA	Chalet de la Medille	44.7468	6.98785	L. Rotereau sn	P
SWI	Gletsch, Oberwald	46.5504	8.35926	A. Kneucher 216	P
ITA	Clavieres	44.9393	6.75126	H. Humbert sn	P
FRA	Chateau Queyras	44.7562	6.79019	Herb Caen sn	P
FRA	La Chapelle en Valgaudemar	44.8229	6.24987	E. Chas sn	P
ITA	Usseglio	45.242	7.18456	P. Jimenez 87PJM12	UPOS
SWI	Chatzensee	47.4329	8.49575	W. Koch sn	JACA
ITA	Lago di Combal	45.7748	6.86351	P. Montserrat sn	JACA
SWI	Pass de Simplon	46.2499	8.03393	M. Luceño & P. Vargas sn	JACA
GER	Lerchkogel	47.5163	11.5497	W. Lippert 26592	M
AUT	Schwarzwassertal	47.4148	10.5628	F. Schuhwerk 94/124	M
AUT	Hintersteinersee	47.5411	12.2156	Herbarium J. Höller	M
AUT	Postlam	47.6565	13.4371	P. Jimenez Mejias 146PJM09	UPOS
AUT	Landeck, Schwaighof - Fliess	47.1308	10.5955		Bibliographic reference (Polatscheck, 2001)
AUT	Finkenberg	47.1538	11.8256		Bibliographic reference (Polatscheck, 2001)
AUT	Hintertux	47.1149	11.6822		Bibliographic reference (Polatscheck, 2001)
AUT	Stanzach, Hornbachtal	47.3658	10.4914		Bibliographic reference (Polatscheck, 2001)
AUT	Wildmoosalm	47.3348	11.1578		Bibliographic reference (Polatscheck, 2001)
AUT	Grünwaldalm, Wemeteigenalm	47.6239	12.5748		Bibliographic reference (Polatscheck, 2001)
AUT	Lisenstal (Lüsens)	47.1115	11.1343		Bibliographic reference (Polatscheck, 2001)
AUT	Maria Waldrast	47.1513	11.4058		Bibliographic reference (Polatscheck, 2001)
AUT	Freiburger Hütte, Schmiedetobel	47.1568	9.98494		Bibliographic reference (Polatscheck, 2001)
AUT	Gargellen	46.9577	9.91729		Bibliographic reference (Polatscheck, 2001)
ITA	Moncenisio, Montefroid	45.2261	6.89353	F. Sappa & E.F. Galiano sn	MA
ITA	Col de Tende	44.1494	7.56657	G. Gaulle	MA
SWI	Mont Fort	46.0843	7.30156	P. Vargas sn	MA
SWI	Lej Nair, Bernina	46.4167	10.0065	S. Castroviejo 1121SC	MA
SWI	Les Ruinettes, Valais	46.0909	7.25432	P. Vargas sn	MA
SWI	Mayens de Rides, Valais	46.0835	7.3067	P. Vargas sn	MA
GER	Enzisweiler, Bichelweiher	47.5654	9.65532	G. Hoock sn	MA

## Sheet: Pyrenees-Cantabrian dwarf morph
Country	Name	LAT	LONG	Voucher	Voucher location
FRA	La Glere	42.8816	0.082197	B. de Retz 21828	P
AND	La Cortinada	42.5773	1.51769	J. Jallu 8987	P
FRA	Gedre	42.7845	0.017687	Boulerè sn	P
FRA	Lac d'Espingo	42.7286	0.495698	A. Guillon sn	P
FRA	Lac de l'Oule	42.8329	0.200179	E. Delpature sn	P
FRA	Matemale	42.6015	2.12727	P. Jimenez Mejias 128PJM12	UPOS
SPA	Port del Compte	42.2079	1.5544	P. Jimenez Mejias 124PJM13	UPOS
SPA	Aisa, Igüer	42.7416	-0.58706	P. Montserrat & J. L. Remon s.n.	JACA
SPA	Sahun, Aigueta de la Vall	42.6056	0.451942	J. V. Ferrandez y J. A. Sesé	JACA
SPA	Panticosa, Ibon Azul	42.781	-0.229045	P. Jimenez-Mejias 348PJM05	UPOS
SPA	Anayet	42.7861	-0.466386	P. Jimenez-Mejias 433PJM04	UPOS
SPA	Angel Orus	42.6298	0.461721	P. Jimenez-Mejias 425PJM05	UPOS
SPA	Nuria	42.4006	2.15607	P. Jimenez-Mejias sn	UPOS
SPA	Baños de Tredos	42.684	0.915645	J.M. Marín sn	UPOS
SPA	Somiedo	43.0322	-6.23418	P. Jimenez Mejias 452PJM05	UPOS
SPA	Fuente De	43.1536	-4.81441	J.M. Marín sn	UPOS
SPA	Entre los barrancos de Labaza y Batanes	42.7546	-0.16186	P. Montserrat, L. Villar, J.L. Benito sn	JACA
FRA	Lago de Bious Artigues	42.8673	-0.454375	P. Montserrat & L. Villar sn	JACA
SPA	La Moleta, Valle de IP	42.7328	-0.490204	L. Villar et al. Sn	JACA
SPA	Tortiellas, Aisa	42.7555	-0.540993	P. Montserrat sn	JACA
SPA	Entre Yenefrito y Catieras	42.7155	-0.211967	L. Villar et al. sn	JACA
SPA	Lago Urdiceto, Bielsa	42.6656	0.280278	J. V. Ferrandez sn	JACA
SPA	Aguas Tuertas	42.8148	-0.621083	P. Montserrat & L. Villar sn	JACA
SPA	Ampriu	42.5556	0.559506	P. Montserrat & G. Dussaussois sn	JACA
SPA	Liri	42.5287	0.504203	Tornero sn	JACA
FRA	Col du Pradel	42.748	1.93982	P. Montserrat & F. Cernoch sn	JACA
SPA	Ibon Viejo	42.7811	-0.601206	P. Montserrat & D. Gómez sn	JACA
SPA	Goriz	42.6597	0.017824	P. Jimenez Mejias sn	UPOS
SPA	Lago de Llauset	42.5838	0.688572	G. & J. Montserrat sn	JACA
SPA	Collado Aibon	42.5312	0.349637	G. Montserrat sn	JACA
SPA	Contraix	42.5869	0.917327	P. Montserrat sn	JACA
SPA	Espot, Stany Llong	42.5731	0.950115	P. Montserrat sn	JACA
SPA	Renclusa	42.6693	0.65078	M. Luceño & P. Vargas	MA
SPA	Puerto de Vegarada	43.0414	-5.48917	La Blanca sn	LEB
SPA	Alto de los Tres Mares	43.0448	-4.39604	J. Andrés sn	LEB
SPA	Buron	43.0241	-5.05187	J. Andrés sn	LEB
SPA	Brañillin	42.979	-5.77377	C. Pérez Morales sn	LEB
SPA	Sotres	43.225	-4.73588	Castroviejo, G. López & E. Valdés sn	MA
SPA	Lago de Isoba	43.046	-5.31443	C. & M. Fernández Aláez sn	LEB
SPA	Turbon, San Adrian	42.418	0.511961	J.A. Sesé, J.V. Ferrández & G. Montserrat sn	JACA
SPA	Polvoredo	43.0542	-5.09602	J. Andrés sn	LEB
AND	Puerto de Envalira, emisora	42.5277	1.72194	Castroviejo & Valdés-Bermejo sn	MA
AND	Grau Roig	42.5312	1.68716	C. Prem & R. Vogt. Sn	MA
SPA	Bonaigua	42.6627	0.986432	C. Aedo & al. Sn	MA
FRA	Piau engaly	42.7784	0.159005	C. Aedo, I. Aizpuru, M. Pagola & J. Pedrol sn	ARAN
SPA	Prat Fondal	42.4642	1.78597	A. Pérez Haase sn	BCC
SPA	Filia	42.4502	0.951919	A. Pérez Haase sn	BCC
AND	Barranc de Banyells	42.6427	1.56656	J.M. Ninot sn	BCC
SPA	Barranco de Anzotiello	42.8724	-0.732462	I. Aizpuru sn	ARAN
SPA	Solana Tres Hombres	42.731	-0.37829	L. Villar sn	JACA
FRA	Boud d'Oueil	42.8655	0.493311	P. Montserrat, J. L. Benito, J. A. Sesé sn	JACA
SPA	Taxera-Secus	42.7932	-0.659328	L. Villar sn	JACA
SPA	Ibon de Ip	42.7245	-0.457258	L. Villar et. al. Sn	JACA
SPA	El Petruso	42.6735	-0.383719	L. Villar & P. Montserrat sn	JACA
SPA	Estany de Ratera	42.5898	0.99314	A. Carrillo & J.M. Ninot sn	JACA
FRA	Lac d'Isabe	42.9355	-0.497803	P. Montserrat y L. Villar sn	JACA
SPA	Jermoso	43.1726	-4.86829	Choni García González sn	JACA
SPA	Laguna de las Lomas	43.0105	-4.74435	C. Aedo & al. sn	MA
SPA	Ibon de Asnos	42.6908	-0.267288	P. Montserrat sn	JACA
SPA	Fanlo	42.6306	0.017596	D. Gómez & A. Aldezabal sn	JACA
SPA	Circo de Pineta	42.6885	0.056077	P. Montserrat et al. Sn	JACA
SPA	Astun, Ibon de Escalar	42.8168	-0.504802	J. A. Sesé & J. L. Benito sn	JACA
SPA	Lliterola	42.6811	0.540028	J. V. Ferrandez sn	JACA
SPA	Ibon de los Sarrios (Estanes)	42.7992	-0.57593	P. Montserrat & L. Villar sn	JACA
SPA	Puerto de Ibañeta	43.02	-1.32421	P. Montserrat sn	JACA
SPA	Brañavieja	43.0337	-4.35582	C. Aedo sn	MA
SPA	Pozo Curavacas	42.9894	-4.68557	S. Martin Bravo sn	UPOS

## Sheet: Atlas dwarf morph
Country	Name	LAT	LONG	Voucher	Voucher location
MOR	Oukaimedem	31.1857	-7.85523	A. Herrero AH3090	MA
MOR	Jbel Gourza	31.058	-8.25237	R. Maire	MPU
MOR	Armound	31.1116	-7.92147	Maire	MPU
MOR	Ouekrim	31.0809	-7.9272	Maire	MPU
MOR	Oukaimedem	31.1944	-7.85325	Podlech	MSB
MOR	Jbel Agour	31.1747	-7.84516	S.L. Jury sn	RNG
MOR	Refugio Toubkal	31.0635	-7.93763	W. Rauh 275	M

## Sheet: Sierra Nevada dwarf morph
Country	Name	LAT	LONG	Voucher	Voucher location
SPA	Laguna de Las Yeguas	37.0556	-3.37935	P. Jimenez Mejias	UPOS
SPA	Laguna de la Caldera	37.0535	-3.32424	P. Jimenez Mejias	UPOS
SPA	Laguna de la Mosca	37.0596	-3.31494	P. Jimenez Mejias	UPOS
SPA	Siete Lagunas	37.048	-3.2944	P. Jimenez Mejias	UPOS
SPA	Corral del Veleta	37.0627	-3.36615	M. Guzmán, M. Luceño & P. Vargas	MA
SPA	Prados de San Juan	37.0869	-3.37366	Fernandez-Casas	MA
SPA	Peñon Colorado	37.0398	-3.37769	L. Ceballos & C. Vicioso	MA
SPA	La Mosquera	37.0886	-2.99457	A. Pallarés	MA
SPA	Gergal, Filabres	37.2181	-2.55213	A. Pallarés	MA
SPA	Puerto de la Ragua	37.116	-3.03117	A. Pallarés	MA
SPA	Barranco del Goterón	37.066	-3.28568	Fernández Casas	MA
